# Supplementary material for: Retinal Organoids from an AIPL1 CRISPR/Cas9 Knockout Cell Line Successfully Recapitulate the Molecular Features of LCA4 Disease
Source: Int J Mol Sci. 2023 Mar 21;24(6):5912. doi: 10.3390/ijms24065912 (PMC10057647; doi:10.3390/ijms24065912)
Supplement: Supplementary file 1 [file ijms-24-05912-s001.zip]

Archive with 1 entries (1 files):
- ijms-2223590-supplementary.pdf
